# Supplementary material for: Structure, conservation and health implications of urban wild meat value chains: A case study of Lagos, Nigeria
Source: One Health. 2025 Feb 14;20:100992. doi: 10.1016/j.onehlt.2025.100992 (PMC11876908; doi:10.1016/j.onehlt.2025.100992)
Supplement: Supplementary file 5 — Supplementary material 5 [file mmc5.xlsx]

## Sheet: Temporal Analysis
							PERIODS
						ACTORS	Season of the Year			Time of the Day
ACTORS	SEASONS						Dry (Nov-March)	Rainy (April-Oct)	Both	Day only (6am-6pm)	Night only (6pm-6am)	Both
	Dry season (Nov-Mar)	Rainy season (Apr-Oct)	All seasons			Retailers (n=100)	62	17	21	5.7	87.5	6.8
	(%Frequency)	(% Frequency)	(% Frequency)			Hunters (n=55)	72.7	9.1	18.2	8	75	22
RETAILERS (n=100)	62 (62.0)	17 (17.0)	21 (21.0)			Processors (n=68)	75	11.8	13.2	68.7	24	7.3
HUNTERS (n=55)	40 (72.7)	5 (9.1)	10 (18.2)			Wholesalers (n=34)	73.5	0	26.5	74.3	25.7	0
PROCESSORS (n=68)	51 (75.0)	8 (11.8)	9 (13.2)
WHOLESALERS (n=34)	25 (73.5)	0 (0)	9 (26.5)

## Sheet: Supply Analysis
FROM	TO	FREQ	FREQ (%)
HUNTERS (n=55)
Farmer/security hunters	Commercial hunters	4	7.3
Farmer/security hunters	Bulk processors	10	18.1
Farmer/security hunters	Large-scale retailers	18	32.7
Commercial/Career hunters	Private homes	7	12.7
Commercial/Career hunters	Wholesalers in fresh carcass	47	85.5
Commercial/Career hunters	Bulk processors	30	54.5
Commercial/Career hunters	Large-scale retailers	29	52.7
Commercial/career hunters	Public restaurants & Drinking bars	13	23.6
Commercial/Career hunters	Large cultural events	15	27.3
WHOLESALERS (n=34)
Wholesalers in fresh carcass	Retailer-processors	16	47.1
Wholesalers in fresh carcass	Bulk processors	28	82.4
Wholesalers in processed products	Large-scale retailers	13	38.2
Wholesalers in processed products	Public restaurants & Drinking bars	9	26.5
Wholesalers in processed products	Big hotels & Recreational Centers	6	17.6
PROCESSORS (n=68)
Bulk processors	Large-scale retailers	45	66.2
Bulk processors	Wholesalers in processed products	38	55.8
Retailer-processors	Small-scale retailers	15	22
Retailer-processors	Wholesalers in processed products	4	5.9
Retailer-processors	Public restaurants & Drinking bars	17	25
Retailer-processors	Road travellers	33	48.5
Retailer-processors	Roadside consumers	26	38.2
Retailer-processors	Private homes	10	14.7
RETAILERS (n=100)
Large-scale retailers	Exports	26	26
Large-scale retailers	Big hotels & Recreational Centers	11	11
Large-scale retailers	Small-scale retailer	62	62
Large-scale retailers	Large cultural events	34	34
Small-scale retailers	Public restaurants & Drinking bars	46	46
Small-scale retailers	Road travellers	33	33
Small-scale retailers	Private homes	15	15

## Sheet: Species Analysis
SPECIES	NUMBER OF MENTIONS	% FREQUENCY
Sitatunga	179	69.6
Duikers	257	100
Pottos	7	2.7
Bush Fowl (Ahanta)	91	35.4
Civets	194	75.5
Cobras	64	24.9
Grasscutters	257	100
African House Snakes	18	7
Pythons	213	82.8
Tree Hyraxes	207	80.5
Pangolins	203	78.9
Wild quails		13.6
Squirels	108	42
Monkeys	184	71.6
Buffalos	16	6.2
Porcupines	244	94.9
Red River Hog (Bush pig)	101	39.3
Giant-pouched rats	233	90.7
Shrews	85	33.1
Puff Adders	27	59.9
Hares	63	24.5
Monitor Lizards	216	84
Crocodiles	108	42
Genet (wild cats)	77	29.9
Forest Turtle	16	6.2
